# Supplementary material for: G protein-coupled receptors: structure- and function-based drug discovery
Source: Signal Transduct Target Ther. 2021 Jan 8;6:7. doi: 10.1038/s41392-020-00435-w (PMC7790836; doi:10.1038/s41392-020-00435-w)
Supplement: Supplementary file 2 — Table S1 [file 41392_2020_435_MOESM2_ESM.xlsx]

## Sheet: Summary
GPCR class	Receptor family	Number of druggable GPCR targets	Total number of approved drugs
Class A	Aminergic	41	296
	Peptide	40	109
	Lipid	23	36
	Protein	8	17
	Nucleotide	19	23
	Alicarboxylic acid	3	3
	Melatonin	2	4
	Steroid	2	3
	Class A Orphans	7	1
			492
Class B		10	22
Class C		9	7
Class F		1	6
Table S1. Approved drug list was derived from Hauser et al. (2017) and Congreve et al. (2020), complemented by additional search of newly approved entities at Drugs@FDA (accessdata.fda.gov) until June 2020. Drugs without approval status in Drugbank (drugbank.ca), discontinued or not available in Drug@FDA database are not included. Different formulations of the same agent or a single drug indicate…
Hauser, A. S., Attwood, M. M., Rask-Andersen, M., Schioth, H. B. & Gloriam, D. E. Trends in GPCR drug discovery: new agents, targets and indications. Nat Rev Drug Discov 16, 829-842, doi:10.1038/nrd.2017.178 (2017).
Congreve, M., de Graaf, C., Swain, N. A. & Tate, C. G. Impact of GPCR structures on drug discovery. Cell 181, 81-91, doi:10.1016/j.cell.2020.03.003 (2020).

## Sheet: Aminergic receptors
No.	Drug	Development status	FDA
1	Acebutolol	Approved
2	Acetophenazine	Approved
3	Acetylcholine	Approved
4	Aclidinium	Approved
5	Acrivastine	Approved
6	Agomelatine	Approved
7	Alcaftadine	Approved
8	Alfuzosin	Approved
9	Almotriptan	Approved
10	Alverine	Approved, investigational
11	Amantadine hcl	Approved
12	Amiodarone	Approved, investigational
13	Amisulpride	Approved, investigational
14	Amitriptyline	Approved
15	Amoxapine	Approved
16	Amphetamine	Approved, investigational
17	Anisotropine methylbromide	Approved
18	Antazoline	Approved
19	Apomorphine	Approved, investigational
20	Apraclonidine	Approved
21	Arbutamine	Approved
22	Arformoterol	Approved, investigational
23	Aripiprazole	Approved, investigational
24	Asenapine	Approved
25	Astemizole	Approved, withdrawn	Not applicable
26	Atenolol	Approved
27	Atropine	Approved
28	Azatadine	Approved
29	Azelastine	Approved
30	Benperidol	Approved, investigational
31	Benzphetamine	Approved
32	Benztropine	Approved
33	Bepotastine	Approved
34	Betahistine	Approved, investigational
35	Betaxolol	Approved, investigational
36	Betazole	Approved
37	Bethanechol	Approved
38	Bethanidine	Approved
39	Bilastine	Approved, investigational
40	Biperiden	Approved, investigational
41	Bisoprolol	Approved
42	Brexpiprazole	Approved, investigational
43	Brimonidine	Approved
44	Bromocriptine	Approved, investigational
45	Bromodiphenhydramine	Approved
46	Brompheniramine	Approved
47	Buclizine	Approved
48	Buspirone	Approved, investigational
49	Butriptyline	Approved
50	Cabergoline	Approved
51	Carbachol	Approved
52	Carbinoxamine	Approved
53	Cariprazine	Approved, investigational
54	Carteolol	Approved
55	Carvedilol	Approved, investigational
56	Celiprolol	Approved, investigational
57	Cetirizine	Approved
58	Cevimeline	Approved
59	Chlophedianol	Approved (CND), withdrawn (USA)	Discontinued
60	Chlorcyclizine	Approved
61	Chlorpheniramine	Approved
62	Chlorpromazine	Approved, investigational
63	Chlorprothixene	Approved, experimental, investigational, withdrawn	Discontinued
64	Cimetidine	Approved, investigational
65	Cinnarizine	Approved, investigational
66	Cisapride	Approved, investigational, withdrawn	Discontinued
67	Clemastine	Approved, investigational
68	Clenbuterol	Approved, investigational
69	Clidinium	Approved
70	Clofedanol	Approved (CND), withdrawal (USA)	Not applicable
71	Clonidine	Approved
72	Clozapine	Approved
73	Cocaine	Approved
74	Cyclizine	Approved
75	Cyclobenzaprine	Approved
76	Cyclopentolate	Approved
77	Cycrimine	Approved
78	Cyproheptadine	Approved
79	Dapiprazole	Approved
80	Darifenacin	Approved, investigational
81	Desipramine	Approved, investigational
82	Desloratadine	Approved, investigational
83	Dexbrompheniramine	Approved
84	Dexchlorpheniramine	Experimental, investigational	Prescription, discontinued
85	Dexmedetomidine	Approved
86	Dicyclomine	Approved
87	Dihydroergotamine	Approved, investigational
88	Dimenhydrinate	Approved
89	Dimetindene	Approved, investigational
90	Diphemanil	Approved, withdrawn	Discontinued
91	Diphenhydramine	Approved, investigational
92	Diphenidol	Approved, investigational, withdrawn	Discontinued
93	Diphenylpyraline	Approved, investigational
94	Dipivefrin	Approved
95	Dobutamine	Approved, investigational
96	Dopamine	Approved
97	Doxacurium	Approved
98	Doxazosin	Approved
99	Doxepin	Approved, investigational
100	Doxylamine	Approved
101	Dronedarone	Approved
102	Droperidol	Approved
103	Droxidopa	Approved
104	Eletriptan	Approved, investigational
105	Emedastine	Approved
106	Ephedrine	Approved
107	Epinastine	Approved, investigational
108	Epinephrine, adrenaline	Approved
109	Ergoloid	Approved
110	Ergonovine, ergometrine	Approved
111	Ergotamine	Approved
112	Esmolol	Approved
113	Ethopropazine, profenamine	Approved
114	Etomidate	Approved
115	Famotidine	Approved
116	Fenoldopam	Approved
117	Fenoterol	Approved, investigational
118	Fesoterodine	Approved
119	Fexofenadine	Approved, investigational
120	Flavoxate	Approved
121	Flibanserin	Approved, investigational
122	Flunarizine	Approved
123	Fluoxetine	Approved
124	Flupentixol	Approved, investigational, withdrawn	Not applicable
125	Fluphenazine decanoate	Approved
126	Fluphenazine enanthate	Approved
127	Fluphenazine hydrochloride	Approved
128	Fluspirilene	Approved, investigational
129	Formoterol	Approved, investigational
130	Frovatriptan	Approved, investigational
131	Gilteritinib	Approved, investigational
132	Glycopyrronium	Approved, investigational
133	Guanabenz	Approved, investigational
134	Guanfacine	Approved, investigational
135	Haloperidol	Approved
136	Hexocyclium	Approved
137	Histamine	Approved, investigational
138	Homatropine methylbromide	Approved
139	Hydroxyzine	Approved
140	Hyoscyamine	Approved
141	Iloperidone	Approved
142	Indacaterol	Approved
143	Indoramin	Approved, withdrawn	Not applicable
144	Ipratropium	Approved, experimental
145	Isoetharine	Approved
146	Isometheptene	Approved
147	Isopropamide	Approved
148	Isoproterenol	Approved, investigational
149	Ketotifen	Approved
150	Labetalol	Approved
151	Lasmiditan	Approved, investigational
152	Levobunolol	Approved
153	Levocabastine	Approved, investigational
154	Levocetirizine	Approved
155	Levodopa	Approved
156	Levomepromazine	Approved, investigational
157	Levonordefrin	Approved
158	Levosalbutamol	Approved, investigational
159	Lisdexamfetamine	Approved, investigational
160	Lisuride	Approved, investigational
161	Lofexidine	Approved, investigational
162	Loratadine	Approved, investigational
163	Lorcaserin	Approved
164	Loxapine	Approved
165	Lumateperone tosylate	Approved, investigational
166	Lurasidone	Approved, investigational
167	Meclizine	Approved
168	Mepenzolate	Approved
169	Mephentermine	Approved
170	Mesoridazine	Approved, investigational
171	Metaproterenol, orciprenaline	Approved
172	Metaraminol	Approved, investigational
173	Methacholine	Approved, investigational
174	Methamphetamine	Approved
175	Methantheline	Approved, investigational
176	Methdilazine	Approved
177	Methoxamine	Approved, investigational
178	Methyldopa	Approved
179	Methylergonovine	Approved
180	Methylscopolamine	Approved
181	Methysergide	Approved
182	Metipranolol	Approved
183	Metixene	Approved
184	Metoclopramide	Approved, investigational
185	Metoprolol	Approved, investigational
186	Mianserin	Approved, investigational
187	Midodrine	Approved
188	Minaprine	Approved
189	Mirabegron	Approved
190	Mirtazapine	Approved
191	Mivacurium	Approved
192	Molindone	Approved
193	Nadolol	Approved
194	Naphazoline	Approved, investigational
195	Naratriptan	Approved, investigational
196	Nebivolol	Approved, investigational
197	Nefazodone	Approved, withdrawn (USA)	Discontinued
198	Nicergoline	Approved, investigational
199	Nizatidine	Approved
200	Norepinephrine	Approved
201	Olanzapine	Approved, investigational
202	Olodaterol	Approved
203	Olopatadine	Approved
204	Orphenadrine	Approved
205	Oxprenolol	Approved
206	Oxybutynin	Approved, investigational
207	Oxymetazoline	Approved, investigational
208	Oxyphencyclimine	Approved
209	Oxyphenonium	Approved
210	Paliperidone	Approved
211	Pemirolast	Approved, investigational
212	Penbutolol	Approved, investigational
213	Pergolide	Approved, investigational, withdrawn (USA & CND)	Discontinued
214	Perphenazine	Approved
215	Phendimetrazine	Approved
216	Phenindamine	Approved
217	Pheniramine	Approved
218	Phenoxybenzamine	Approved
219	Phentolamine	Approved
220	Phenylephrine	Approved
221	Phenylpropanolamine	Approved, withdrawn (USA & CND)	Discontinued
222	Pilocarpine	Approved, investigational
223	Pimavanserin	Approved, investigational
224	Pimozide	Approved
225	Pindolol	Approved, investigational
226	Pipotiazine	Approved, investigational
227	Pirbuterol	Approved
228	Pirenzepine	Approved
229	Pitolisant	Approved, investigational
230	Practolol	Approved
231	Pramipexole	Approved, investigational
232	Prazosin	Approved
233	Prochlorperazine	Approved
234	Procyclidine	Approved
235	Promazine	Approved
236	Promethazine	Approved, investigational
237	Propafenone	Approved
238	Propantheline	Approved
239	Propericiazine	Approved, investigational
240	Propiomazine	Approved
241	Propranolol	Approved, investigational
242	Prucalopride	Approved
243	Pseudoephedrine	Approved
244	Pyrilamine	Approved
245	Quetiapine	Approved
246	Ranitidine	Approved, withdrawn	Over-the-counter, prescription, discontinued
247	Remoxipride	Approved, withdrawn (UK)	Not applicable
248	Revefenacin	Approved, investigational
249	Risperidone	Approved, investigational
250	Ritodrine	Approved, investigational
251	Rizatriptan	Approved
252	Rocuronium	Approved
253	Ropinirole	Approved, investigational
254	Rotigotine	Approved
255	Rupatadine	Approved
256	Salbutamol, albuterol	Approved
257	Salmeterol	Approved
258	Scopolamine	Approved, investigational
259	Silodosin	Approved
260	Solifenacin	Approved
261	Sotalol	Approved
262	Succinylcholine	Approved
263	Sumatriptan	Approved, investigational
264	Tamsulosin	Approved, investigational
265	Tegaserod	Approved, investigational, withdrawn	Prescription, discontinued
266	Terazosin	Approved
267	Terbutaline	Approved
268	Terfenadine	Approved, withdrawn (USA)	Not applicable
269	Tetryzoline	Approved
270	Thiethylperazine	Approved, withdrawn	Discontinued
271	Thioridazine	Approved, withdrawn	Prescription, discontinued
272	Thiothixene	Approved
273	Timolol	Approved
274	Tiotropium	Approved
275	Tizanidine	Approved, investigational
276	Tolazoline	Approved
277	Tolterodine	Approved, investigational
278	Tramadol	Approved, investigational
279	Trazodone	Approved, investigational
280	Trifluoperazine	Approved, investigational
281	Triflupromazine	Approved
282	Trihexyphenidyl	Approved
283	Trimeprazine	Approved
284	Trimipramine	Approved
285	Tripelennamine	Approved
286	Triprolidine	Approved
287	Tropicamide	Approved, investigational
288	Trospium	Approved
289	Umeclidinium	Approved
290	Vilanterol	Approved
291	Vilazodone	Approved
292	Vortioxetine	Approved, investigational
293	Xylometazoline	Approved, investigational
294	Ziprasidone	Approved
295	Zolmitriptan	Approved, investigational
296	Zuclopenthixol	Approved, investigational
	Aceprometazine	Experimental	Not applicable
	Bopindolol	Experimental	Not applicable
	Bupranolol	Experimental	Not applicable
	Captodiame	Experimental	Not applicable
	Chloropyramine	Experimental	Not applicable
	Isothipendyl	Experimental	Not applicable
	Melevodopa	Experimental	Not applicable
	Mequitazine	Experimental	Not applicable
	Metiamide	Experimental	Not applicable
	Thioproperazine	Experimental	Not applicable
	Acepromazine	Experimental, vet approved	Not applicable
	Alprenolol	Experimental, withdrawn	Not applicable
	Bromopride	Investigational	Not applicable
	Cinitapride	Investigational	Not applicable
	Rauwolfia serpentina	Investigational	Discontinued
	Benzquinamide	Withdrawn	Discontinued
	Bitolterol	Withdrawn	Discontinued
	Carphenazine	Withdrawn	Discontinued
	Tridihexethyl	Withdrawn (USA)	Discontinued
Table S1. Approved drug list was derived from Hauser et al. (2017) and Congreve et al. (2020), complemented by additional search of newly approved entities at Drugs@FDA (accessdata.fda.gov) until June 2020. Drugs without approval status in Drugbank (drugbank.ca), discontinued or not available in Drug@FDA database are not included. Different formulations of the same agent or a single drug indicate…

## Sheet: Peptide receptors
No.	Drug	Development status	FDA	Year of approval
1	Angiotensin II	Approved		2017
2	Azilsartan medoxomil	Approved		2011
3	Candesartan cilexetil	Approved		1998
4	Eprosartan	Approved		1997
5	Forasartan	Approved
6	Irbesartan	Approved		1997
7	Losartan	Approved		1995
8	Olmesartan medoxomil	Approved		2002
9	Telmisartan	Approved		1998
10	Valsartan	Approved		2012
11	Icatibant	Approved		2008
12	Ramipril	Approved, investigational	Not applicable
13	Captopril	Approved, investigational	Not applicable
14	Enalaprilat	Approved, investigational	Not applicable
15	Zinc	Approved, investigational	Not applicable
16	Zinc chloride	Approved, investigational	Not applicable
17	Zinc acetate	Approved, investigational	Not applicable
18	Zinc sulfate	Approved, investigational	Not applicable
19	Pentagastrin	Approved
20	Ambrisentan	Approved, investigational		2007
21	Bosentan	Approved, investigational		2001
22	Macitentan	Approved, investigational		2013
23	Sitaxentan	Approved		2006
24	Acetylsalicylic acid	Approved, investigational	Not applicable
25	Nedocromil	Approved, investigational	Not applicable
26	Macimorelin	Approved, investigational	Not applicable
27	Abarelix	Approved		2003
28	Buserelin	Approved
29	Cetrorelix	Approved		2000
30	Danazol	Approved		1976
31	Degarelix	Approved		2008
32	Ganirelix acetate	Approved		1999
33	Gonadorelin	Approved		1982
34	Goserelin	Approved		1989
35	Histrelin	Approved		1991
36	Leuprolide	Approved		1985
37	Nafarelin	Approved		1990
38	Triptorelin	Approved		2001
39	Elagolix	Approved, investigational	Not applicable	2018
40	Afamelanotide	Approved, investigational	Not applicable
41	Cosyntropin	Approved		1970
42	Bremelanotide	Approved, investigational	Not applicable
43	Erythromycin	Approved, investigational	Not applicable
44	Cysteamine	Approved, investigational	Not applicable	2020
45	Levocabastine	Approved		1993
46	Alfentanil	Approved
47	Alvimopan	Approved
48	Anileridine	Approved
49	Buprenorphine	Approved
50	Butorphanol	Approved
51	Cocaine	Approved
52	Codeine	Approved
53	Dezocine	Approved
54	Difenoxin	Approved
55	Dihydrocodeine	Approved
56	Diphenoxylate	Approved
57	Eluxadoline	Approved
58	Ethylmorphine	Approved
59	Fentanyl	Approved
60	Hydrocodone	Approved
61	Hydromorphone	Approved
62	Ketobemidone	Approved
63	Levallorphan	Approved
64	Levorphanol	Approved
65	Levomethadyl acetate	Approved
66	Loperamide	Approved
67	Meperidine	Approved
68	Methadone	Approved
69	Methadyl acetate	Approved
70	Methylnaltrexone	Approved
71	Morphine	Approved
72	Nalbuphine	Approved
73	Naldemedine	Approved
74	Nalmefene	Approved
75	Naloxegol	Approved
76	Naloxone	Approved
77	Naltrexone	Approved
78	Oxycodone	Approved
79	Oxymorphone	Approved
80	Pentazocine	Approved
81	Propoxyphene	Approved
82	Remifentanil	Approved
83	Sufentanil	Approved
84	Tapentadol	Approved
85	Tramadol	Approved
86	Suvorexant	Approved		2014
87	Lemborexant	Approved		2019
88	Vorapaxar	Approved		2014
89	Thrombin	Approved, investigational	Not applicable
90	Serelaxin	Approved/in trial (USA) - completed	Not applicable
91	Gallium 68 DOTATOC	Approved		2019
92	Lutetium Lu 177 dotatate	Approved, investigational		2018
93	Pasireotide	Approved, investigational		2012
94	Lanreotide	Approved, investigational		2007
95	Octreotide	Approved		1988
96	Vapreotide
97	Aprepitant	Approved		2003
98	Netupitant	Approved		2014
99	Rolapitant	Approved		2015
100	Fosnetupitant and palonestron	Approved		2018
101	Protirelin	Approved		1976
102	Atosiban	Approved		2013
103	Conivaptan	Approved		2005
104	Desmopressin	Approved		1978
105	Oxytocin	Approved		1980
106	Terlipressin	Approved		2003
107	Tolvaptan	Approved		2009
108	Vasopressin	Approved		1982
109	Carbetocin	Approved, investigational	Not applicable
	Tasosartan	Experimental
	Fimasartan	Investigational
	Saprisartan	Experimental
	Ceruletide, caerulein	Withdrawn
	Almorexant	Investigational	Discontinued
	Felypressin	Experimental
Table S1. Approved drug list was derived from Hauser et al. (2017) and Congreve et al. (2020), complemented by additional search of newly approved entities at Drugs@FDA (accessdata.fda.gov) until June 2020. Drugs without approval status in Drugbank (drugbank.ca), discontinued or not available in Drug@FDA database are not included. Different formulations of the same agent or a single drug indicate…

## Sheet: Lipid receptors
No.	Drug	Development status	FDA	Year of approval
1	Dronabinol	Approved		1985
2	Marinol	Approved		1985
3	Nabilone	Approved		1985
4	Tetrahydrocannabinol	Approved		1985
5	Cannabidiol	Approved		2018
6	Icosapent	Approved
7	Fish oil	Approved	Not applicable
8	Montelukast	Approved		1998
9	Nedocromil	Approved		1992
10	Pranlukast	Approved
11	Zafirlukast	Approved		1996
12	Asfotase alfa	Approved		2015
13	Fingolimod	Approved		2010
14	Siponimod	Approved		2019
15	Ozanimod	Approved		2020
16	Rupatadine	Approved		2016
17	Alprostadil	Approved		1981
18	Bupivacaine	Approved, investigational	Not applicable
19	Bimatoprost	Approved		2001
20	Carboprost tromethamine	Approved		1965
21	Dinoprost tromethamine	Approved		1981
22	Dinoprostone	Approved		1977
23	Epoprostenol	Approved		1995
24	Iloprost	Approved		2004
25	Latanoprostene bunod	Approved, investigational	Not applicable
26	Latanoprost			1996
27	Misoprostol			1988
28	Ridogrelum
29	Selexipag			2015
30	Tafluprost			2012
31	Travoprost			2001
32	Treprostinil			2002
33	Gemeprost	Approved (only in Japan)	Not applicable
34	Nedocromil	Approved, investigational	Not applicable
35	Indomethacin	Approved, investigational	Not applicable
36	Sulindac	Approved, investigational	Not applicable
	Rimonabat	Withdrawal	Discontinued	2008
Table S1. Approved drug list was derived from Hauser et al. (2017) and Congreve et al. (2020), complemented by additional search of newly approved entities at Drugs@FDA (accessdata.fda.gov) until June 2020. Drugs without approval status in Drugbank (drugbank.ca), discontinued or not available in Drug@FDA database are not included. Different formulations of the same agent or a single drug indicate…

## Sheet: Protein receptors
No.	Drug	Development status	FDA	Year of approval
1	Maraviroc
2	Plerixafor
3	Mogamulizumab	Approved		2018
4	Ibalizumab		Not applicable
5	Framycetin		Not applicable
6	Ketoprofen		Not applicable
7	Chorionic gonadotropin			1973
8	Follitropin			1997
9	Goserelin			1989
10	Lutropin alfa	Approved, experimental		2004
11	Menotropins, menotrophin			1975
12	Thyrotropin alfa			1998
13	Urofollitropin			1986
14	Buserelin	Approved, investigational		-
15	Cetrorelix	Approved, investigational	Not applicable
16	Choriogonadotropin alfa	Approved, experimental	Not applicable
17	Thyrotropin alfa
Table S1. Approved drug list was derived from Hauser et al. (2017) and Congreve et al. (2020), complemented by additional search of newly approved entities at Drugs@FDA (accessdata.fda.gov) until June 2020. Drugs without approval status in Drugbank (drugbank.ca), discontinued or not available in Drug@FDA database are not included. Different formulations of the same agent or a single drug indicate…

## Sheet: Nucleotide receptors
No.	Drug	Development status	FDA	Year of approval
1	Adenosine	Approved		1989
2	Caffeine	Approved		1999
3	Regadenoson	Approved, investigational		2008
4	Theophylline	Approved		1976
5	Pentoxifylline	Approved		1984
6	Defibrotide	Approved, investigational	Not applicable
7	Istradefylline	Approved, investigational		2019
8	Tramadol	Approved, investigational	Not applicable
9	Gabapentin	Approved, investigational	Not applicable
10	Aminophylline	Approved
11	Oxtriphylline	Approved
12	Mefloquine	Approved, investigational
13	Lamotrigine	Approved, investigational
14	Fostamatinib	Approved, investigational		2018
15	Cangrelor	Approved		2015
16	Clopidogrel	Approved		1997
17	Prasugrel	Approved		2009
18	Suramin	Approved		1916
19	Ticagrelor	Approved		2010
20	Ticlopidine	Approved		1991
21	Treprostinil	Approved		2002
22	Epoprostenol	Approved, investigational
23	Promethazine	Approved, investigational
Table S1. Approved drug list was derived from Hauser et al. (2017) and Congreve et al. (2020), complemented by additional search of newly approved entities at Drugs@FDA (accessdata.fda.gov) until June 2020. Drugs without approval status in Drugbank (drugbank.ca), discontinued or not available in Drug@FDA database are not included. Different formulations of the same agent or a single drug indicate…

## Sheet: Class B GPCRs
No.	Drug	Receptor	Type	Year of approval
1	Calcitonin human	CALCR	Peptide	1986
2	Salmon calcitonin	CALCR	Peptide	2005
3	Erenumab-AOOE	CALCR	Peptide	2018
4	Ubrogepant	CALCR	Peptide	2019
5	Rimegepant	CALCR	Peptide	2020
6	Eptinezumab-JJMR	CALCR	Peptide	2020
7	Pramlintide acetate	AMY1R	Peptide	2005
8	Secretin	SCTR	Peptide	2002
9	Sermorelin	GHRHR	Peptide	1990
10	Tesamorelin	GHRHR	Peptide	2010
11	Albiglutide	GLP-1R	Peptide	2014
12	Dulaglutide	GLP-1R	Peptide	2014
13	Exenatide	GLP-1R	Peptide	2005
14	Liraglutide	GLP-1R	Peptide	2009
15	Lixisenatide	GLP-1R	Peptide	2016
16	Semaglutide	GLP-1R	Peptide	2017
17	Teduglutide	GLP-2R	Peptide	2012
18	Glucagon	GCGR	Peptide	1960
19	Abaloparatide	PTH1R	Peptide	2017
20	Parathyroid hormone	PTH1R	Peptide	2015
21	Teriparatide	PTH1R	Peptide	2002
22	Corticorelin ovine triflutate	CRHR	Peptide	1996
Table S1. Approved drug list was derived from Hauser et al. (2017) and Congreve et al. (2020), complemented by additional search of newly approved entities at Drugs@FDA (accessdata.fda.gov) until June 2020. Drugs without approval status in Drugbank (drugbank.ca), discontinued or not available in Drug@FDA database are not included. Different formulations of the same agent or a single drug indicate…

## Sheet: Class C GPCRs
No.	Drug	Development status	FDA	Year of approval
1	Acamprosate	Approved		2004
2	Baclofen	Approved		1977
3	Cinacalcet	Approved		2004
4	Etelcalcetide	Approved		2017
5	Gamma hydroxybutyric acid	Approved		2002
6	Progabide	Approved		-
7	Vigabatrin	Approved		2009
Table S1. Approved drug list was derived from Hauser et al. (2017) and Congreve et al. (2020), complemented by additional search of newly approved entities at Drugs@FDA (accessdata.fda.gov) until June 2020. Drugs without approval status in Drugbank (drugbank.ca), discontinued or not available in Drug@FDA database are not included. Different formulations of the same agent or a single drug indicate…

## Sheet: Class F GPCRs
No.	Drug	Development status	FDA	Year of approval
1	Itraconazole	Approved		1992
2	Sonidegib	Approved		2015
3	Vismodegib	Approved		2012
4	Glasdegib	Approved, investigational		2018
5	Halcinonide	Approved, investigational	Not applicable	-
6	Fluocinonide	Approved, investigational	Not applicable	-
Table S1. Approved drug list was derived from Hauser et al. (2017) and Congreve et al. (2020), complemented by additional search of newly approved entities at Drugs@FDA (accessdata.fda.gov) until June 2020. Drugs without approval status in Drugbank (drugbank.ca), discontinued or not available in Drug@FDA database are not included. Different formulations of the same agent or a single drug indicate…
