# Supplementary material for: G protein-coupled receptors: structure- and function-based drug discovery
Source: Signal Transduct Target Ther. 2021 Jan 8;6:7. doi: 10.1038/s41392-020-00435-w (PMC7790836; doi:10.1038/s41392-020-00435-w)
Supplement: Supplementary file 3 — Table S2 [file 41392_2020_435_MOESM3_ESM.xlsx]

## Sheet: Class A
Table S2. Classification of GPCRs based on approved drugs on the market.
GPCR class		GPCR family	Nondruggable GPCRs	Druggable GPCRs	Number of drugs approved
Class A	Aminergic	5-hydroxytryptamine		HTR1A	62	Eletriptan	Ziprasidone	Methysergide	Chlorpromazine	Amoxapine	Sumatriptan	Trimipramine	Risperidone	Desipramine	Escitalopram	Pergolide	Quetiapine	Aripiprazole	Paliperidone	Yohimbine	Alverine	Flibanserin	Mianserin	Cabergoline	Zolmitriptan	Clozapine	Loxapine	Pramipexole	Methylphenidate	Imipramine	Busipirone	Haloperidol	Trazodone	Ondansetron	Naratriptan	Pindolol	Dopamine	Doxepine	Pipotiazine	Rotigotine	Pizotifen	Lurasidone	Cannabidiol	Vortioxetine	Aripiprazole lauroxil	Amitriptyline	Nortriptyline	Propranolol	Lisuride
				HTR1B	39	Methylsergide	Cabergoline	Clozapine	Amoxapine	Lisuride	Ergotamine	Rizatriptan	Pindolol	Frovatriptan	Quetiapine	Penbutolol	Yohimbine	Aripiprazole lauroxil	Dihydroergotamine	Sumatriptan	Almotriptan	Naratriptan	Asenapine	Vortioxetine	Eletriptan	Ziprasidone	Zolmitriptan	Amitriptyline	Loxapine	Propranolol	Apomorphine	Ondansetron	Pergolide	Bromocriptine	Aripiprazole	Pizotifen	Olanzapine	Ketamine	Chlorprothixene	Dihydroergocornine	Dihydroergocristine	Ergoloid mesylate	Paroxetine	Gilteritinib
				HTR1D	35	Cabergoline	Clozapine	Trimipramine	Risperidone	Frovatriptan	Bromocriptine	Quetiapine	Yohimbine	Eletriptan	Lisuride	Ergotamine	Apomorphine	Almotriptan	Rizatriptan	Pergolide	Aripiprazole	Ziprasidone	Zolmitriptan	Dihydroergotamine	Amitriptyline	Loxapine	Sumatriptan	Naratriptan	Paliperidone	Lofexidine	Pizotifen	Aripiprazole lauroxil	Olanzapine	Ketamine	Ergoloid mesylate	Chlorprothixene	Dihydroergocornine	Dihydroergocristine	Paroxetine	Gilteritinib
				HTR1E	18	Eletriptan	Ziprasidone	Methysergide	Zomitriptan	Quetiapine	Aripiprazole	Clozapine	Loxapine	Aripiprazole lauroxil	Olanzapine	Ketamine	Chlorprothixene	Dihydroergocornine	Dihydroergocristine	Paroxetine	Gilteritinib	Ergoloid mesylate	Setiptiline
				HTR1F	18	Methylsergide	Rizatriptan	Lasmiditan	Eletriptan	Sumatriptan	Zolmitriptan	Ergotamine	Naratriptan	Mianserin	Olanzapine	Ketamine	Ergoloid mesylate	Chlorprothixene	Gilteritinib	Dihydroergocornine	Dihydroergocristine	Paroxetine	Setiptiline
				HTR2A	79	Zolmitriptan	Olanzapine	Clozapine	Loxapine	Remoxipride	Fenfluramine	Trimipramine	Risperidone	Minaprine	Donepezil	Maprotiline	Nefazodone	Escitalopram	Pergolide	Pipotiazine	Zuclopenthixol	Lumateperone	Sertindole	Cannabidiol	Brexpiprazole	Ziprasidone	Methylsergide	Cabergoline	Imipramine	Nortriptyline	Amoxapine	Lamotrigine	Fluphenazine	Trazodone	Thioridazine	Paroxetine	Epinastine	Propiomazine	Cyclobenzaprine	Mesoridazine	Doxepin	Bromocriptine	Quetiapine	Aripiprazole	Clomipramine	Paliperidone	Yohimbine	Methotrimeprazine	Molindone
				HTR2B	34	Amoxapine	Fenfluramine	Lisuride	Cyclobenzaprine	Tegaserod	Bromocriptine	Yohimbine	Asenapine	Cabergoline	Dihydroergotamine	Ergotamine	Paroxetine	Doxepin	Pergolide	Clomipramine	Pizotifen	Eletriptan	Methylsergide	Zolmitriptan	Methylergometrine	Triflupromazine	Apomorphine	Minaprine	Aripiprazole	Chlorprothixene	Cariprazine	Mianserin	Chlorpromazine	Ketamine	Ergoloid mesylate	Dihydroergocornine	Dihydroergocristine	Gilteritinib	Setiptiline
				HTR2C	60	Tramadol	Promazine	Imipramine	Chlorpromazine	Fenfluramine	Trazodone	Apomorphine	Trimipramine	Doxepin	Nefazodone	Desipramine	Escitalopram	Dexfenfluramine	Bromocriptine	Chlorprothixene	Paliperidone	Yohimbine	Sertindole	Asenapine	Lorpiprazole	Ziprasidone	Methysergide	Amitriptyline	Olanzapine	Mirtazapine	Haloperidol	Nortriptyline	Amoxapine	Lisuride	Fluphenazine	Ergotamine	Maprotiline	Tegaserod	Pergolide	Methotrimeprazine	Lorcaserin	Mianserin	Cabergoline	Clozapine	Loxapine	Cyproheptadine	Fluoxetine	Risperidone	Propiomazone
				HTR3A	37	Methadone	Olanzapine	Palonosetron	Amoxapine	Granisetron	Alosetron	Chloroprocaine	Vortioxetine	Tropisetron	Clozapine	Lamotrigine	Procaine	Trimipramine	Rocuronium	Dolasetron	Ethanol	Dopamine	Bupropion	Ketamine	Tapentadol	Cannabidiol	Loxapine	Cisapride	Ondansetron	Memantine	Tubocurarine	Quetiapine	Metoclopramide	Aripiprazole	Aripiprazole lauroxil	Ziprasidone	Chlorprothixene	Dihydroergocristine	Dihydroergocornine	Paroxetine	Ergoloid mesylate	Gilteritinib
				HTR3B	10	Ethanol	Dopamine	Ziprasidone	Ergoloid mesylate	Chlorprothixene	Dihydroergocornine	Dihydroergocristine	Paroxetine	Gilteritinib	Tiapride
				HTR3C	9	Ethanol	Ziprasidone	Ergoloid mesylate	Chlorprothixene	Dihydroergocornine	Dihydroergocristine	Paroxetine	Gilteritinib	Tiapride
				HTR3D	9	Ethanol	Ziprasidone	Ergoloid mesylate	Chlorprothixene	Dihydroergocornine	Dihydroergocristine	Paroxetine	Gilteritinib	Tiapride
				HTR3E	9	Ethanol	Ziprasidone	Ergoloid mesylate	Chlorprothixene	Dihydroergocornine	Dihydroergocristine	Paroxetine	Gilteritinib	Tiapride
				HTR4	11	Prucalopride	Ondansetron	Tegaserod	Metoclopramide	Cisapride	Chlorprothixene	Dihydroergocristine	Dihydroergocornine	Ergoloid mesylate	Paroxetine	Gilteritinib
				HTR5A	11	Loxapine	Asenapine	Ziprasidone	Aripiprazole	Yohimbine	Sumatriptan	Clozapine	Ergotamine	Ketanserin	Methysergide	Vortioxetine
				HTR6	25	Clozapine	Imipramine	Doxepin	Quetiapine	Mianserin	Zotepine	Ziprasidone	Loxapine	Amoxapine	Aripiprazole	Asenapine	Amitriptyline	Olanzapine	Chlorpromazine	Haloperidol	Cyclobenzaprine	Iloperidone	Sertindole	Aripiprazole lauroxil	Ergoloid mesylate	Chlorprothixene	Dihydroergocornine	Dihydroergocristine	Paroxetine	Gilteritinib
				HTR7	38	Amitriptyline	Clozapine	Chlorpromazine	Amoxapine	Dopamine	Bromocriptine	Paliperidone	Mianserin	Amisulpride	Vortioxetine	Eletriptan	Ziprasidone	Zolmitriptan	Loxapine	Haloperidol	Risperidone	Epinastine	Cyclobenzaprine	Lofexidine	Methylsergide	Cabergoline	Cyproheptadine	Imipramine	Lisurdine	Maprotiline	Quetiapine	Apripirazole	Iloperidone	Asenapine	Lurasidone	Zotepine	Aripiprazole lauroxil	Ergoloid mesylate	Chlorprothixene	Dihydroergocornine	Dihydroergocornine	Paroxetine	Gilteritinib
		Acetylholine (muscarinic)		ACM1 (CHRM1)	93	Tramadol	Ziprasidone	Buclizine	Clozapine	Profenamine	Cyproheptadine	Methscopolamine bromide	Chlorpromazine	Gallamine triethiodide	Darifenacin	Triflupromazine	Homatropine methylbromide	Cryptenamine	Bethanechol	Tolterodine	Escitalopram	Metoclopramide	Chlorprothixene	Solifenacin	Mepenzolate	Aclidinium	Cevimeline	Oxyphenonium	Terfenadine	Procyclidine	Loxapine	Carbamoylcholine	Imipramine	Anisotropine methylbromide	Amoxapine	Atropine	Scopolamine	Dicyclomine	Biperiden	Cocaine	Maprotiline	Methantheline	Cycrimine	Cyclopentolate	Glycopyrronium	Aripiprazole	Methotrimeprazine	Homatropine	Thonzylamine
				ACM2 (CHRM2)	82	Ziprasidone	Lpratropium	Disopyramide	Oxyphencyclimine	Procyclidine	Loxapine	Cyproheptadine	Homatropine methylbromide	Dicyclomine	Tropicamide	Bethanechol	Oxybutynin	Promethazine	Methotrimeprazine	Butylscopolamine	Succinylcholine	Olanzapine	Trihexyphenidyl	Profenamine	Carbamoylcholine	Darifenacin	Triflupromazine	Nicardipine	Rocuronium	Cryptenamine	Cocaine	Diphenhydramine	Doxepin	Desipramine	Mivacurium	Diphenidol	Metocurine	Tiotropium	Rapacuronium	Aclidinium	Dosulepin	Homatropine	Propiverine	Aripiprazole lauroxil	Terfenadine	Clozapine	Hyoscyamine	Imipramine	Methscopolamine bromide
				ACM3 (CHRM3)	79	Ziprasidone	Lpratropium	Procyclidine	Atropine	Nicardipine	Maprotiline	Tolterodine	Mivacurium	Diphenidol	Aripiprazole	Pipecuronium	Mepenzolate	Pizotifen	Methacholine	Umeclidinium	Trimebutine	Dosulepin	Diphemanil	Succinylcholine	Disopyramide	Trihexyphenidyl	Oxyphencyclimine	Loxapine	Hyoscyamine	Cyproheptadine	Haloperidol	Thiopental	Homatropine methylbromide	Scopolamine	Tropicamide	Methantheline	Bethanechol	Desipramine	Quetiapine	Tiotropium	Acetylcholine	Butylscopolamine	Cevimeline	Tramadol	Trospium	Olanzapine	Terfenadine	Clozapine	Carbamoylcholine
				ACM4 (CHRM4)	55	Ziprasidone	Olanzapine	Trihexyphenidyl	Procyclidine	Loxapine	Carbamoylcholine	Atropine	Nicardipine	Homatropine methylbromide	Tolterodine	Doxepin	Aripiprazole	Hexocyclium	Aclidinium	Homatropine	Thonzylamine	Scopolamine	Brompheniramine	Promethazine	Desipramine	Methotrimeprazine	Tiotropium	Solifenacin	Trimebutine	Propiverine	Terfenadine	Clozapine	Hyoscyamine	Imipramine	Darifenacin	Tropicamide	Maprotiline	Methantheline	Bethanechol	Pilocarpine	Quetiapine	Chlorprothixene	Isopropamide	Acetylcholine	Fesoterodine	Umeclidinium	Dosulepin	Aripiprazole lauroxil	Meperidine
				ACM5 (CHRM5)	45	Clozapine	Atropine	Homatropine methylbromide	Doxepin	Desipramine	Quetiapine	Tiotropium	Fesoterodine	Aclidinium	Ziprasidone	Trihexyphenidyl	Imipramine	Brompheniramine	Maprotiline	Tolterodine	Aripiprazole	Solifenacin	Umeclidinium	Dosulepin	Aripiprazole lauroxil	Terfenadine	Loxapine	Gallamine triethiodide	Darifenacin	Nicardipine	Scopolamine	Methantheline	Promethazine	Chlorprothixene	Methotrimeprazine	Homatropine	Thonzylamine	Propiverine	Meperidine	Paroxetine	Amitriptyline	Cinnarizine	Trimipramine	Ketamine	Revefenacin	Metixene	Doxylamine	Nortriptyline	Amoxapine
		Adrenoreceptors		ADRA1A	105	Norepinephrine	Promazine	Prazosin	Chlorpromazine	Lamotrigine	Doxazosin	Nicardipine	Thioridazine	Phentolamine	Tamsulosin	Trimipramine	Fenoldopam	Phenoxybenzamine	Doxepin	Nefazodone	Pergolide	Paliperidone	Lofexidine	Sertindole	Silodosin	Xylometazoline	Naphazoline	Propiverine	Aripiprazole lauroxil	Midodrine	Alfuzosin	Clozapine	Phenylephrine	Loxapine	Droperidol	Nortriptyline	Amoxapine	Clonidine	Trazodone	Verapamil	Epinastine	Propiomazine	Trifluoperazine	Quinidine	Apraclonidine	Terazosin	Aripiprazole	Methotrimeprazine	Phendimetrazine
				ADRA1B	82	Ziprasidone	Cabergoline	Dapiprazole	Olanzapine	Phenylephrine	Ergotamine	Trimipramine	Modafinil	Oxymetazoline	Terazosin	Dronedarone	Pizotifen	Midodrine	Amitrriptyline	Alfuzosin	Clozapine	Norepinephrine	Loxapine	Nicardipine	Verapamil	Tamsulosin	Doxepin	Nefazodone	Aripiprazole	Dextroamphetamine	Phendimetrazine	Racepinephrine	Prazosin	Imipramine	Chlorpromazine	Nortriptyline	Clonidine	Doxazosin	Epinephrine	Thioridazine	Phentolamine	Methoxamine	Risperidone	Fenoldopam	Quinidine	Phenoxybenzamine	Carvedilol	Pergolide	Bromocriptine
				ADRA1D	62	Midodrine	Dapiprazole	Amitriptyline	Alfuzosin	Norepinephrine	Prazosin	Clonidine	Doxazosin	Phentolamine	Tamsulosin	Fenoldopam	Phenoxybenzamine	Pergolide	Bromocriptine	Methotrimeprazine	Dronedarone	Droxidopa	Racepinephrine	Phenylephrine	Nicardipine	Epinephrine	Methoxamine	Oxymetazoline	Doxepin	Terazosin	Sertindole	Silodosin	Cabergoline	Imipramine	Nortriptyline	Verapamil	Ergotamine	Quinidine	Carvedilol	Pizotifen	Xylometazoline	Ranolazine	Amoxapine	Dobutamine	Lorpiprazole	Prochlorperazine	Buspirone	Labetalol	Desipramine
				ADRA2A	86	Amitriptyline	Norepinephrine	Brimonidine	Lamotrigine	Lisuride	Ergotamine	Oxymetazoline	Apraclonidine	Guanfacine	Carvedilol	Methotrimeprazine	Mianserin	Asenapine	Moxonidine	Aripiprazole lauroxil	Cabergoline	Clozapine	Mirtazapine	Loxapine	Haloperidol	Clonidine	Guanabenz	Trazodone	Phentolamine	Trimipramine	Epinastine	Pseudoephedrine	Benzphetamine	Methyldopa	Nefazodone	Quetiapine	Aripiprazole	Periciazine	Lofexidine	Pizotifen	Racepinephrine	Ziprasidone	Dihydroergotamine	Pramipexole	Dipivefrin	Prazosin	Amoxapine	Dexmedetomidine	Epinephrine
				ADRA2B	67	Ziprasidone	Loxapine	Prazosin	Haloperidol	Lisuride	Apomorphine	Risperidone	Apraclonidine	Guanfacine	Bromocriptine	Aripiprazole	Paliperidone	Methotrimeprazine	Mianserin	Pizotifen	Etomidate	Clozapine	Brimonidine	Clonidine	Phenoxybenzamine	Carvedilol	Quetiapine	Metamfetamine	Dronedarone	Asenapine	Xylometazoline	Aripiprazole lauroxil	Cabergoline	Norepinephrine	Guanabenz	Epinephrine	Trimipramine	Tolazoline	Fenoldopam	Oxymetazoline	Yohimbine	Celiprolol	Rotigotine	Droxidopa	Racepinephrine	Tramadol	Phenylpropanolamine	Chlorpromazine	Nortriptyline
				ADRA2C	63	Clozapine	Loxapine	Lisuride	Apomorphine	Phenoxybenzamine	Aripiprazole	Paliperidone	Methotrimeprazine	Dronedarone	Xylometazoline	Lurasidone	Aripiprazole lauroxil	Ziprasidone	Clonidine	Ergotamine	Risperidone	Fenoldopam	Oxymetazoline	Metamfetamine	Mianserin	Racepinephrine	Cabergoline	Norepinephrine	Brimonidine	Haloperidol	Tolazoline	Carvedilol	Bromocriptine	Quetiapine	Yohimbine	Celiprolol	Iloperidone	Pizotifen	Asenapine	Droxidopa	Brexpiprazole	Bethanidine	Dosulepin	Lorpiprazole	Prochlorperazine	Amoxapine	Escitalopram	Tramadol	Phenylpropanolamine
				ADRB1	65	Esmolol	Ranolazine	Cabergoline	Dobutamine	Pseudoephedrine	Terbutaline	Isoprenaline	Acebutolol	Metipranolol	Fenoterol	Practolol	Penbutolol	Clenbuterol	Oxprenolol	Celiprolol	Doxidopa	Levobetaxolol	DL-Methylephedrine	Isoetharine	Atenolol	Timolol	Phenylpropanolamine	Propranolol	Labetalol	Epinephrine	Pindolol	Arbutamine	Desipramine	Propafenone	Levobunolol	Aripiprazole	Dronedarone	Vortioxetine	Betaxolol	Metoprolol	Norepinephrine	Loxapine	Sotalol	Carteolol	Lamotrigine	Bisoprolol	Salmeterol	Formoterol	Salbutamol
				ADRB2	67	Betaxolol	Cabergoline	Metoprolol	Norepinephrine	Timolol	Phenylpropanolamine	Dipivefrin	Epinephrine	Pseudoephedrine	Salmeterol	Carvedilol	Propafenone	Acebutolol	Nadolol	Fenoterol	Clenbuterol	Celiprolol	Nebivolol	Carteolol	Orciprenaline	Terbutaline	Formoterol	Isoprenaline	Arbutamine	Desipramine	Aripiprazole	Pirbuterol	Penbutolol	Procaterol	Oxprenolol	Droxidopa	Protokylol	Vilanterol	Etafedrine	Levosalbutamol	Isoetharine	Atenolol	Sotalol	Propranolol	Labetalol	Bisoprolol	Dobutamine	Ritodrine	Phenoxybenzamine
				ADRB3	30	Norepinephrine	Salmeterol	Isoprenaline	Arbutamine	Oxprenolol	Celiprolol	Droxidopa	Propranolol	Pindolol	Salbutamol	Fenoterol	Clenbuterol	Mirabegron	Terbutaline	Formoterol	Nibivolol	Racepinephrine	Amphetamine	Olanzapine	Paroxetine	Amiodarone	Dihydroergocornine	DL-Methylephedrine	Bethanidine	Nortriptyline	Cryptenamine	Ergoloid mesylate	Dihydroergocristine	Trimipramine	Mephentermine
		Dopamine		DRD1	60	Ziprasidone	Methylergometrine	Loxapine	Haloperidol	Thioridazine	Fenoldopam	Dopamine	Bromocriptine	Quetiapine	Chlorprothixene	Thiothixene	Lumateperone	Cabergoline	Olanzapine	Amoxapine	Lisuride	Fluphenazine	Flupentixol	Periciazine	Iloperidone	Asenapine	Aripiprazole lauroxil	Clozapine	Phenylpropanolamine	Chlorpromazine	Triflupromazine	Apomorphine	Risperidone	Minaprine	Perphenazine	Pergolide	Levodopa	Aripiprazole	Paliperidone	Methotrimeprazine	Pipotiazine	Zuclopenthixol	Rotigotine	Imipramine	Cinnarizine	Pipradrol	Cabergoline	Loxapine	Lamotrigine
				DRD2	81	Ropinirole	Thiethylperazine	Prochlorperazine	Haloperidol	Nortriptyline	Paroxetine	Risperidone	Trifluoperazine	Perphenazine	Amantadine	Escitalopram	Quetiapine	Metoclopramide	Zuclopenthixol	Rotigotine	Mianserin	Lurasidone	Dihydro-alpha-ergocryptine	Amphetamine	Cabergoline	Olanzapine	Clozapine	Loxapine	Chlorpromazine	Amoxapine	Lisuride	Fluphenazine	Ergotamine	Apomorphine	Mesoridazine	Maprotiline	Acetophenazine	Pimozide	Bromocriptine	Ketamine	Chlorprothixene	Paliperidone	Yohimbine	Pipotiazine	Tetrabenazine	Iloperidone	Pimavanserin	Sertindole	Asenapine
				DRD3	38	Ziprasidone	Sulpiride	Loxapine	Chlorpromazine	Haloperidol	Domperidone	Bromocriptine	Chlorprothixene	Methotrimeprazine	Aripiprazole lauroxil	Olanzapine	Buspirone	Amoxapine	Apomorphine	Dopamine	Pergolide	Quetiapine	Levodopa	Paliperidone	Rotigotine	Asenapine	Dihydro-alpha-ergocryptine	Cabergoline	Ropinirole	Clozapine	Remoxipride	Pramipexole	Lisuride	Pimozide	Aripiprazole	Yohimbine	Iloperidone	Cariprazine	Mianserin	Amisulpride	Ergoloid mesylate	Epicriptine	Dihydroergocristine
				DRD4	30	Ziprasidone	Cabergoline	Clozapine	Loxapine	Apomorphine	Dopamine	Bromocriptine	Methotrimeprazine	Rotigotine	Aripiprazole lauroxil	Ropinirole	Chlorpromazine	Amoxapine	Quetiapine	Levodopa	Paliperidone	Flibanserin	Asenapine	Olanzapine	Remoxipride	Pramipexole	Buspirone	Lisuride	Pergolide	Alipiprazole	Iloperidone	Perospirone	Ergoloid mesylate	Epicriptine	Dihydroergocristine
				DRD5	32	Olanzapine	Loxapine	Lisuride	Fenoldopam	Dopamine	Ziprasidone	Methotrimeprazine	Zuclopenthixol	Aripiprazole lauroxil	Cabergoline	Chlorpromazine	Apomorphine	Pergolide	Bromocriptine	Quetiapine	Levodopa	Aripiprazole	Rotigotine	Imipramine	Cinnarizine	Pipradrol	Lamotrigine	Trimipramile	Ergotamine	Paroxetine	Mianserin	Quinagolide	Zotepine	Dihydro-alpha-ergocryptine	Ergoloid mesylate	Epicriptine	Dihydroergocristine
		Histamine		HRH1	96	Amitriptyline	Cyproheptadine	Loratadine	Chlorpromazine	Haloperidol	Amoxapine	Astemizole	Trazodone	Paroxetine	Carbinoxamine	Epinastine	Ketotifen	Desloratadine	Azelastine	Dimenhydrinate	Emedastine	Levocabastine	Chlorpheniramine	Desipramine	Chlorprothixene	Alimemazine	Paliperidone	Flunarizine	Histamine	Butriptyline	Acrivastine	Rupatadine	Ziprasidone	Olanzapine	Buclizine	Mirtazapine	Dexbrompheniramine	Promazine	Triprolidine	Prochlorperazine	Cinnarizine	Trimipramine	Meclizine	Tolazoline	Maprotiline	Fexofenadine	Diphenylpyraline	Orphenadrine	Cyclizine
				HRH2	23	Amitriptyline	Olopatadine	Ranitidine	Famotidine	Asenapine	Roxatidine acetate	Betazole	Cimetidine	Methantheline	Promethazine	Doxepin	Histamine	Loxapine	Nizatidine	Epinastine	Tolazoline	Azelastine	Aripiprazole	Metiamide	Mephentermine	Disulfiram	Probenecid	Edrophonium
				HRH3	6	Tiprolisant	Olopatadine	Betahistine	Pitolisant	Aripiprazole	Histamine
				HRH4	10	Aripiprazole	Clozapine	Loxapine	Amoxapine	Histamine	Chlorpromazine	Mianserin	Doxepin	Amitriptyline	Pheniramine
		Trace amine		TAAR1	5	Amphetamine	Metamfetamine	Lisdexamfetamine	Dextroamphetamine	Propylhexedrine
	Peptide	Angiotensin		AGTR1	13	Valsartan	Olmesartan	Losartan	Candesartan	Eprosartan	Telmisartan	Irbesartan	Tasosartan	Azilsartan medoxomil	Fimasartan	Saprisartan	Forasartan	Angiotensin II
			AGTR2		0
		Apelin	APJ (APLNR)		0
		Bombesin	NMBR		0
			GRPR		0
			BRS3		0
		Bradykinin		BDKRB1	8	Icatibant	Ramipril	Captopril	Zinc	Enalaprilat	Zinc chloride	Zinc acetate	Zinc sulfate
				BDKRB2	1	Icatibant
		Cholecystokinin		CCKAR	2	Ceruletide	Cholecystokinin
				CCKBR	2	Cholecystokinin	Pentagastrin
		Complement	C3AR1		0
			C5AR1		0
			C5AR2		0
		Endothelin		EDNRA	5	Macitentan	Acetylsalicylic acid	Sitaxentan	Ambrisentan	Bosentan
				EDNRB	4	Macitentan	Ambrisentan	Sitaxentan	Bosentan
		Formylpeptide		FRP1	5	Nedocromil	Chenodeoxycholic acid	Deoxycholic acid	Cyclosporin A	Sufinpyrazone
			FRP2		0
			FRP3		0
		Galanin	GALR1		0
			GALR2		0
			GALR3		0
		Ghrelin		GHSR	1	Macimorelin
		Gonadotrophin		GNRNH	14	Leuprolide	Goserelin	Cetrorelix	Abarelix	Gonadorelin	Nafarelin	Danazol	Degarelix	Buserelin	Ganirelix	Histrelin	Triptorelin	Gestrinone	Elagolix
		Kisspeptin	KISS1R		0
		Melanin-concentrating hormone		MCHR1	1	Haloperidol
			MCHR2		0
		Melanocortin		MC1R (MSHR)	2	Afamelanotide	ACTH
				MC2R (ACTHR)	7	Corticotropin zinc hydroxide	Cosyntropin	Corticotropin	Tetracosacitide	Secobarbital	Dyphylline	Phenacemide
				MC3R	2	Bremelanotide	ACTH
				MC4R	2	Bremelanotide	ACTH
				MC5R	2	Bremelanotide	ACTH
		Motilin		MLNR (MTLR)	2	Erytromycin	Roxithromycin
		Neuromedin U	NMUR1		0
			NMUR2		0
		Neuropeptide FF/AF	NPFFR1		0
			NPFFR2		0
		Neuropeptide S		NPSR1	1	Halothane
		Neuropeptide W/B	NPBWR1		0
			NPBWR2		0
		Neuropeptide Y	NPY1R		0
				NPY2R	1	Cysteamine
				NPY4R	1	Niclosamide
			NPY5R		0
			NPY6R		0
		Neurotensin	NTSR1		0
				NTSR2	1	Levocabastine
		Opioid		OPRD1	40	Morphine	Codeine	Hydromorphone	Methadone	Oxycodone	Butorphanol	Dextropropoxyphene	Naltrexone	Fentanyl	Loperamide	Nalbuphine	Hydrocodone	Naloxone	Eluxadoline	Naldemedine	Tramadol	Levorphanol	Diphenoxylate	Ketamin	Cannabidiol	Dextromethorphan	Aripiprazole	Diamorphine	Nalmefene	Pholcodine	Amitriptyline	Sulfentanil	Remifentanil	Buprenorphine	Oxymorphone	Tapentadol	Avimopan	Opium	Hydrocodone	Dicumarol	Tubocurarine	Mephenytoin	Diphenhydramine	Methylergonovine	Trimethadione
				OPRK1	39	Morphine	Codeine	Hydromorphone	Progesterone	Dextromethorphan	Lamotrigine	Levorphanol	Naloxone	Alvimopan	Methylnaltrexone	Pentoxyverine	Mirtazapine	Meperidine	Butorphanol	Pentazocine	Naltrexone	Sufentanil	Fentanyl	Levomenthol	Loperamide	Remifentanil	Aripiprazole	Diamorphine	Tapentadol	Nalmefene	Pholcodine	Eluxadoline	Tramadol	Atomoxetine	Amitriptyline	Oxycodone	Dextropropoxyphene	Nalbuphine	Buprenorphine	Dezocine	Ketamine	Mianserin	Opium	Naldemedine
				OPRM1	45	Meperidine	Dextromethorphan	Alfentanil	Loperamide	Hydrocodone	Naloxone	Levacetylmethadol	Aripiprazole	Morphine	Methadone	Levallorphan	Butorphanol	Dextropropoxyphene	Naltrexone	Fentanyl	Levorphanol	Remifentanil	Ondansetron	Buprenorphine	Diphenoxylate	Oxymorphone	Dezocine	Nalmefene	Naloxegol	Trimebutine	Pholcodine	Eluxadoline	Tramadol	Codeine	Amitriptyline	Hydromorphine	Oxycodone	Pentazocine	Sufentanil	Nalbuphine	Anileridine	Ketamine	Diamorphine	Tapentadol	Alvimopan	Methylnaltrexone	Cannabidiol	Opium	Pentoxyverine
			OPRL1		0
		Orexin		HCRTR1 (OX1R)	2	Suvorexant	Lemborexant
				HCRTR2 (OX2R)	2	Suvorexant	Lemborexant
		Peptide P518	QRFPR		0
		Prolactin	PRLHR		0
		Proteinase-activated		F2R (PAR1)	3	Vorapaxar	Thrombin	Streptokinase
			F2RL1 (PAR2)		0
			F2RL2 (PAR3)		0
				F2RL3 (PAR4)	1	Thrombin
		Relaxin family		RXFP1	1	Serelaxin
			RXFP2		0
			RXFP3		0
			RXFP4		0
		Somatostatin		SSTR1	4	Octreotide	Pasireotide	Lutetium Lu 177 dotatate	Gallium 68 DOTATOC
				SSTR2	6	Octreotide	Vapreotide	Pasireotide	Lanreotide	Lutetium Lu 177 dotatate	Gallium 68 DOTATOC
				SSTR3	2	pasireotide	Gallium 68 DOTATOC
				SSTR4	2	Lutetium Lu 177 dotatate	Octreotide
				SSTR5	6	Octreotide	Vapreotide	Pasireotide	Lanreotide	Lutetium Lu 177 dotatate	Gallium 68 DOTATOC
		Tachykinin		NK1R (TACR1)	7	Fosnetupitant	Palonestron	Aprepitant	Fosaprepitant	Netupitant	Rolapitant	Ketamine
			NK2R (TACR2)		0
			NK3R (TACR3)		0
		Thyrotropin		TRHR	1	Protirelin
		Urotensin	UTS2R		0
		Vasopressin/Oxytocin		V1AR (AVPR1A)	8	Desmopressin	Vasopressin	Felypressin	Conivaptan	Terlipressin	Tolvaptan	Atosiban	Lypressin
				V1BR (AVPR1B)	5	Lypressin	Desmopressin	Vasopressin	Terlipressin	Atosiban
				V2R (AVPR2)	8	Desmopressin	Vasopressin	Conivaptan	Terlipressin	Tolvaptan	Demeclocycline	Atosiban	Lypressin
				OXTR	5	Oxytocin	Carbetocin	Atosiban	Desmopressin	Vasopressin
	Lipid	Cannabinoid		CNR1	4	Dronabinol	Nabilone	Rimonabant	Cannabidiol
				CNR2	4	Dronabinol	Nabilone	Lasofoxifene	Cannabidiol
		Free fatty acid		FFAR1	1	Icosapent
			FFAR2
			FFAR3
				FFAR4	1	Fish oil
			GPR42		0
		GPR18/55/119	GPR119		0
				GPR18	2	Glycine	Cannabidiol
				GPR55	2	Rimonabat	Cannabidiol
		Leukotriene	LTB4R		0
			LTB4R2		0
			OXER1		0
				CYSLTR1	3	Monteleukast	Zafirlukast	Nedocromil
				CYSLTR2	1	Nedocromil
		Lysophospholipid (S1P)		S1PR1	4	Fingolimod	Asfotase alfa	Siponimod	Ozanimod
				S1PR2	1	Fingolimod
				S1PR3	1	Fingolimod
				S1PR4	1	Fingolimod
				S1PR5	2	Siponimod	Fingolimod
		Lysophospholipid (LPA)	LPAR1		0
			LPAR2		0
			LPAR3		0
			LPAR4		0
			LPAR5		0
			LPAR6		0
		Platelet-activating		PTAFR	1	Rupatidine
		Prostanoid		PTGFR	6	Travoprost	Latanoprost	Bimatoprost	Dinoprost Tromethamine	Tafluprost	Latanoprostene bunod
				PTGER1	7	Carboprost Tromethamine	Alprostadil	Bimatoprost	Dinoprostone	Iloprost	Misoprostol	Bupivacaine
				PTGER2	4	Alprostadil	Dinoprostone	Misoprostol	Gemeprost
				PTGER3	5	Bimatoprost	Dinoprostone	Misoprostol	Gemeprost	Castor oil
				PTGER4	4	Dinoprostone	Misoprostol	Castor oil	Treprostinil
				PTGDR	3	Nedocromil	Iloprost	Treprostinil
				PTGDR2	6	Indomethacin	Sulindac	Alprostadil	Dinoprostone	Iloprost	Dinoprost
				PTGIR	5	Treprostinil	Iloprost	Dinoprost Tromethamine	Epoprostenol	Selexipag
				TBXA2R	3	Morniflumate	Ridogrel	Seratrodast	Illoprost
	Protein	Chemerin	CMKLR1		0
		Chemokine	CCR1		0
			CCR2		0
			CCR3		0
				CCR4	2	Mogamulizumab	Plerixafor
				CCR5	2	Maraviroc	Ibalizumab
			CCR6		0
			CC67		0
			CCR8		0
			CCR9		0
			CCR10		0
				CXCR1	1	Ketoprofen
			CXCR2		0
			CXCR3		0
				CXCR4	4	Plerixafor	Mogamulizumab	Framycetin	Ibalizumab
			CXCR5		0
			CXCR6		0
			CXCR1		0
			ACKR1		0
			ACKR2		0
				ACKR3	1	Plerixafor
			ACKR4		0
			CCRL2		0
			XCR1		0
		Glycoprotein		FSHR	5	Menotropins	Follitropin	Urofollitropin	Choriogonadotropin alfa	Corifollitropin alfa
				LHCGR	7	Goserelin	Menotropins	Lutropin alfa	Cetrorelix	Choriogonadotropin alfa	Buserelin	Chorionic Gonadotropin (Human)
				TSHR	3	Thyrotropin Alfa	Ergoloid	THS
		Prokineticin	PROKR1		0
			PROKR2		0
	Nucleotide	Adenosine		AA1R (ADORA1)	14	Enprofylline	Defibrotide	Istradefylline	Tramadol	Caffeine	Pentoxifylline	Gabapentin	Oxtriphylline	Theophylline	Lamotrigine	Adenosine	Dyphylline	Aminophylline	Cannabidiol
				AA2AR (ADORA2A)	12	Caffeine	Regadenoson	Theophylline	Mefloquine	Lamotrigine	Adenosine	Dyphylline	Pentoxifylline	Enprofylline	Oxtriphylline	Defibrotide	Istradefylline
				AA2BR (ADORA2B)	5	Theophylline	Caffeine	Adenosine	Defibrotide	Enprofylline
				AA3R (ADORA3)	5	Caffeine	Enprofylline	Aminophylline	Adenosine	Fostamatinib
		P2Y		P2RY12	8	Ticlopidine	Epoprostenol	Clopidogrel	Cangrelor	Ticagrelor	Treprostinil	Prasugrel	Promethazine
				P2RX1	1	Promethazine
				P2RX2	1	Promethazine
				P2RX3	1	Promethazine
				P2RX4	1	Promethazine
				P2RX5	1	Promethazine
				P2RX6	1	Promethazine
				P2RX7	1	Promethazine
				P2RY1	1	Promethazine	Suramin
				P2RY2	2	Promethazine	Suramin
				P2RY4	1	Promethazine
				P2RY6	1	Suramin
				P2RY11	2	Promethazine	Suramin
				P2RY13	3	Promethazine	Cangrelor	Suramin
				P2RY14	1	Promethazine
	Alicarboxylic acid	Hydroxycarboxylic acid		HCAR1	1	γ-hydroxybutyric acid
				HCAR2	4	Inositol nicotinate	Niacin	Clotrimazole	Acimpox
				HCAR3	2	Inositol nicotinate	Niacin
		Oxoglutarate	OXGR1		0
		Succinate		SUCNR1	1	Succinic acid
	Melatonin	Melatonin		MTNR1A	4	Ramelteon	Melatonin	Agomelatine	Tasimelteon
				MTNR1B	4	Ramelteon	Melatonin	Agomelatine	Tasimelteon
	Steroid	Bile acid		GPBAR1	3	Cholic Acid	Deoxycholic Acid	Chenodeoxycholic acid
		Estrogen		GPER1	9	Estradiol	Estradiol dienanthate	Estradiol cypionate	Estradiol valerate	Estradiol acetate	Estradiol benzoate	Fulvestrant	Raloxifene	Tamoxifen
	Sensory	Opsins	OPSR		0
			OPSG		0
			OPSB		0
			OPSD		0
			OPN3		0
			OPN4		0
			OPN5		0
	Class A Orphans			P2RY8	1	Promethazine
				P2RY10	1	Promethazine
				MRGPRX1 (MRGX1)	1	Chloroquine
			MRGX2		0
			MRGX3		0
			MRGX4		0
			MRGRG (GPR169)		0
			MRGRF (GPR168)		0
			MRGRE (GPR167)		0
			MRGRD		0
			TAAR2		0
			TAAR3		0
			TAAR5		0
			TAAR6		0
			TAAR8		0
			TAAR9		0
			GPR1		0
			GPR3		0
			GPR4		0
			GPR6		0
				GPR12	1	Cannabidiol
			GPR15		0
			GPR17		0
			GPR19		0
			GPR20		0
			GPR21		0
			GPR22		0
			GPR25		0
			GPR26		0
			GPR27		0
			GPR31		0
			GPR32		0
			GPR33		0
			GPR34		0
				GPR35	3	Furosemide	Pyrantel	Bumetanide
			GPR37		0
			GPR39		0
			GPR45		0
			GPR50 (MTR1L)		0
			GPR52		0
			GPR61		0
			GPR62		0
			GPR63		0
			GPR65 (PSYR)		0
				GPR68 (OGR1)	1	Lorazepam
			GPR75		0
			GPR78		0
			GPR82		0
			GPR83		0
			GPR84		0
			GPR85		0
			GPR87		0
			GPR88		0
			GPR101		0
			GPR132		0
			GPR135		0
			GPR139		0
			GPR141		0
			GPR142		0
				GPR143	1	Levodopa
			GPR146		0
			GPR148		0
			GPR149		0
			GPR150		0
			GPR151		0
			GPR152		0
			GPR153		0
			GPR160		0
			GPR161		0
			GPR162		0
			GPR171		0
			GPR173		0
			GPR174		0
			GPR176		0
			GPR182		0
			GPR183		0
			GPR37L1 (ETBR2)		0
			MAS1		0
			MAS1L		0
Druggable GPCRs refer to those that approved drugs on the market according to DrugBank, ChemBL and IUPHAR. Non-druggable GPCRs refer to those that were not suggested to be drug targets and have no approved drugs by any of the databases consulted (shown as 0 above). Different formulations of the same agent or a single drug indicated for multiple diseases are considered as a one count.
[truncated: 61 more columns]

## Sheet: Class B
Table S2. Classification of GPCRs based on approved drugs on the market.
GPCR class		GPCR family	Nondruggable GPCRs	Druggable GPCRs	Number of drugs approved
Class B1 (Secretin)	Peptide	VIP	VIPR1		0
			VIPR2		0
		PACAP	PACR		0
		Parathyroid		PTH1R	3	Abaloparatide	Teriparatide	Parathyroid hormone
				PTH2R	2	Parathyroid hormone	Teriparatide
		Glucagon family		SCTR	3	Secretin	Ezetimibe	Pegfilgrastim
				GCGR (GLP)	4	Glucagon	Adomeglivant	Oxyphenbutazone	Chlordiazepoxide
				GLP1R	11	Glucagon	Semaglutide	Liraglutide	Dulaglutide	Lixisenatide	Exenatide	Albiglutide	Sorafenib	Mecasermin Rinfabate	Conivaptan	Lenalidomide
				GLP2R	2	Glucagon	Teduglutide
			GIPR		0
				GHRHR	3	Tesamorelin	Sermorelin	Moricizine
		Corticotropin		CRHR1	1	Corticorelin ovine triflutate
			CRHR2		0
		Calcitonin		CALCR	4	Salmon calcitonin	Pramlintide	Cisplatin	Valproic Acid
				CALCRL	4	Ubrogepant	Rimegepant	Erenumab	Eptinezumab
Class B2	Adhesion	ADGRV	ADGRV1 (GPR98)		0
		ADGRG	ADGRG1		0
			ADGRG1		0
			ADGRG3		0
			ADGRG4		0
			ADGRG5		0
			ADGRG6		0
			ADGRG7		0
		ADGRB	ADGRB1 (BAI1)		0
			ADGRB2		0
			ADGRB3		0
		ADGRF	ADGRF1		0
			ADGRF2		0
			ADGRF3		0
			ADGRF4		0
			ADGRF5		0
		ADGRD	ADGRD1		0
			ADGRD2		0
		ADGRC	CELSR1		0
			CELSR2		0
			CELSR3		0
		ADGRA	ADGRA1		0
			ADGRA2		0
			ADGRA3		0
		ADGRE	ADGRE1		0
			ADGRE2		0
			ADGRE3		0
			ADGRE4		0
			ADGRE5 (CD97)		0
		ADGRL	ADGRL1		0
			ADGRL2		0
			ADGRL3		0
			ADGRL4		0
Druggable GPCRs refer to those that approved drugs on the market according to DrugBank, ChemBL and IUPHAR. Non-druggable GPCRs refer to those that were not suggested to be drug targets and have no approved drugs by any of the databases consulted (shown as 0 above). Different formulations of the same agent or a single drug indicated for multiple diseases are considered as a one count.

## Sheet: Class C
Table S2. Classification of GPCRs based on approved drugs on the market.
GPCR class		GPCR family	Nondruggable GPCRs	Druggable GPCRs	Number of drugs approved
Class C (Glutamate)	Ion	Calcium-sensing		CASR	8	Spermine	Neomycin	Cinacalcet	Calcium Phosphate	Calcium citrate	Etelcalcetide	Calcium phosphate dihydrate	Bevacizumab
	Amino acid	GABA		GABBR1	5	Baclofen	Progabide	Taurine	Gamma-Aminobutyric acid	Colestipol Hydrochloride
				GABBR2	3	Baclofen	Gamma-Aminobutyric acid	Colestipol Hydrochloride
		Metabotropic glutamate		GRM1	2	Glutamic acid	(S)-alpha-methyl-4-carboxyphenylglycine
			GRM2		0
			GRM3		0
				GRM4	1	Glutamic acid
				GRM5	2	Rufinamide	Acamprosate
			GRM6		0
				GRM7	1	Glutamic acid
				GRM8	1	Glutamic acid
	Sensory	Taste 1	TAS1R1		0
				TAS1R2	1	Sucrose
			TAS1R3		0
	Orphans		GPR156		0
			GPR158		0
			GPR179		0
			RAIG1 (GPRC5A)		0
			RAIG2 (GPRC5B)		0
			RAIG3 (GPRC5C)		0
			GPRC5D		0
			GPRC6A		0
Druggable GPCRs refer to those that approved drugs on the market according to DrugBank, ChemBL and IUPHAR. Non-druggable GPCRs refer to those that were not suggested to be drug targets and have no approved drugs by any of the databases consulted (shown as 0 above). Different formulations of the same agent or a single drug indicated for multiple diseases are considered as a one count.

## Sheet: Class F
Table S2. Classification of GPCRs based on approved drugs on the market.
GPCR class		GPCR family	Nondruggable GPCRs	Druggable GPCRs	Number of drugs approved
Class F	Protein	Frizzled		SMO	6	Halcinonide	Sonidegib	Flucinonide	Vismodegib	Glasdegib	Cabozantinib
			FZD1		0
			FZD2		0
			FZD3		0
			FZD4		0
			FZD5		0
			FZD6		0
			FZD7		0
			FZD8		0
			FZD9		0
			FZD10		0
Druggable GPCRs refer to those that approved drugs on the market according to DrugBank, ChemBL and IUPHAR. Non-druggable GPCRs refer to those that were not suggested to be drug targets and have no approved drugs by any of the databases consulted (shown as 0 above). Different formulations of the same agent or a single drug indicated for multiple diseases are considered as a one count.
